# Supplementary material for: Implementation and validation of a new qPCR assay to detect imported human Plasmodium species
Source: Microbiol Spectr. 2024 Dec 10;13(1):e01622-24. doi: 10.1128/spectrum.01622-24 (PMC11705816; doi:10.1128/spectrum.01622-24)
Supplement: Table S5 — qPCR duplex results for negative patients by BS. [file spectrum.01622-24-s0002.xlsx]

## Sheet: Negative patients by BS
No. Patient	Age (years)	Sex	BS	ICT	Plasmodium spp. Cq	P. falciparum Cq	Internal control Cq
1	31	M	Negative	Negative	Negative	Negative	36.5
2	68	M	Negative	Negative	Negative	Negative	37.78
3	57	F	Negative	Negative	Negative	Negative	35.97
4	29	F	Negative	Negative	Negative	Negative	39.29
5	54	F	Negative	Negative	Negative	Negative	40.74
6	41	F	Negative	Negative	Negative	Negative	39.97
7	33	M	Negative	Negative	Negative	Negative	38.99
8	34	M	Negative	Negative	Negative	Negative	38.8
9	28	M	Negative	Negative	Negative	Negative	38.33
10	42	F	Negative	Negative	Negative	Negative	39.12
11	28	M	Negative	Negative	Negative	Negative	36.65
12	41	M	Negative	Negative	Negative	Negative	36.7
13	24	M	Negative	Negative	Negative	Negative	36.59
14	33	F	Negative	Negative	Negative	Negative	37.29
15	41	M	Negative	Negative	Negative	Negative	37.16
16	29	M	Negative	Negative	Negative	Negative	38.06
17	69	M	Negative	Negative	Negative	Negative	37.68
18	27	F	Negative	Negative	Negative	Negative	37.72
19	75	F	Negative	Negative	Negative	Negative	37.02
20	83	M	Negative	Negative	Negative	Negative	38.27
21	22	F	Negative	Negative	Negative	Negative	36.54
22	35	F	Negative	Negative	Negative	Negative	39.09
23	54	F	Negative	Negative	Negative	Negative	37.12
24	73	M	Negative	Negative	Negative	Negative	37.82
25	32	M	Negative	Negative	Negative	Negative	36.7
26	49	M	Negative	Negative	Negative	Negative	36.46
27	43	M	Negative	Negative	Negative	Negative	36.34
28	33	M	Negative	Negative	Negative	Negative	37.84
29	27	F	Negative	Negative	Negative	Negative	39.34
30	74	F	Negative	Negative	Negative	Negative	39.16
292	53	M	Negative	Negative	Negative	Negative	38.83
31	27	M	Negative	Negative	Negative	Negative	37.85
32	34	M	Negative	Negative	Negative	Negative	38.61
33	30	M	Negative	Negative	Negative	Negative	38.61
34	53	F	Negative	Negative	Negative	Negative	38.24
35	67	F	Negative	Negative	Negative	Negative	38.54
36	43	F	Negative	Negative	Negative	Negative	38.15
37	67	F	Negative	Negative	Negative	Negative	39.29
38	31	F	Negative	Negative	Negative	Negative	37.14
39	28	M	Negative	Negative	Negative	Negative	37.42
40	28	F	Negative	Negative	Negative	Negative	39.12
41	30	M	Negative	Negative	Negative	Negative	38.88
42	16	F	Negative	Negative	Negative	Negative	38.71
43	27	F	Negative	Negative	Negative	Negative	38.68
44	41	M	Negative	Negative	Negative	Negative	37.58
45	57	M	Negative	Negative	Negative	Negative	38.18
46	65	F	Negative	Negative	Negative	Negative	38.57
47	30	F	Negative	Negative	Negative	Negative	38.02
48	52	M	Negative	Negative	Negative	Negative	37.25
49	39	F	Negative	Negative	Negative	Negative	38.56
50	56	M	Negative	Negative	Negative	Negative	36.71
51	44	M	Negative	Negative	Negative	Negative	37.99
52	27	F	Negative	Negative	Negative	Negative	37.33
53	29	M	Negative	Negative	Negative	Negative	36.83
54	41	M	Negative	Negative	Negative	Negative	38.44
55	25	M	Negative	Negative	Negative	Negative	38.69
56	47	F	Negative	Negative	Negative	Negative	37.1
57	65	F	Negative	Negative	Negative	Negative	38.15
58	52	F	Negative	Negative	Negative	Negative	35.6
59	54	F	Negative	Negative	Negative	Negative	36.11
60	56	M	Negative	Negative	Negative	Negative	36.23
61	62	M	Negative	Negative	Negative	Negative	37.1
62	56	M	Negative	Negative	Negative	Negative	37.07
63	39	M	Negative	Negative	Negative	Negative	36.5
64	51	F	Negative	Negative	Negative	Negative	36.88
65	23	M	Negative	Negative	Negative	Negative	37.97
66	63	M	Negative	Negative	Negative	Negative	36.87
67	35	F	Negative	Negative	Negative	Negative	37.59
68	57	F	Negative	Negative	Negative	Negative	37.51
69	34	M	Negative	Negative	Negative	Negative	37.11
70	28	M	Negative	Negative	Negative	Negative	36.16
71	60	M	Negative	Negative	Negative	Negative	37.45
72	62	M	Negative	Negative	Negative	Negative	35.77
73	33	F	Negative	Negative	Negative	Negative	38.65
74	67	M	Negative	Negative	Negative	Negative	37.25
71	60	M	Negative	Negative	Negative	Negative	37.76
75	50	F	Negative	Negative	Negative	Negative	36.82
71	60	M	Negative	Negative	Negative	Negative	38.43
76	38	M	Negative	Negative	Negative	Negative	37.72
77	58	F	Negative	Negative	Negative	Negative	38.22
78	68	M	Negative	Negative	Negative	Negative	36.28
79	22	F	Negative	Negative	Negative	Negative	37.23
80	45	M	Negative	Negative	Negative	Negative	37.26
81	30	F	Negative	Negative	Negative	Negative	37.62
82	36	M	Negative	Negative	Negative	Negative	37.71
83	35	M	Negative	Negative	Negative	Negative	37.56
84	64	M	Negative	Negative	Negative	Negative	37.04
85	22	M	Negative	Negative	Negative	Negative	38.43
86	69	F	Negative	Negative	Negative	Negative	36.74
87	70	F	Negative	Negative	Negative	Negative	37.53
88	65	M	Negative	Negative	Negative	Negative	38.48
89	26	F	Negative	Negative	Negative	Negative	36.53
90	23	F	Negative	Negative	Negative	Negative	37.12
91	45	M	Negative	Negative	Negative	Negative	38.2
92	57	F	Negative	Negative	Negative	Negative	36.47
93	39	M	Negative	Negative	Negative	Negative	38.74
94	20	M	Negative	Negative	Negative	Negative	40.75
95	57	M	Negative	Negative	Negative	Negative	38.99
96	42	F	Negative	Negative	Negative	Negative	39.11
97	62	M	Negative	Negative	Negative	Negative	42.03
98	57	F	Negative	Negative	Negative	Negative	39.56
99	55	M	Negative	Negative	Negative	Negative	41.07
100	68	F	Negative	Negative	Negative	Negative	39.52
101	61	M	Negative	Negative	Negative	Negative	40.74
102	43	M	Negative	Negative	Negative	Negative	41.96
103	37	M	Negative	Negative	Negative	Negative	42.68
104	33	F	Negative	Negative	Negative	Negative	39.5
105	65	M	Negative	Negative	Negative	Negative	40.86
106	54	M	Negative	Negative	Negative	Negative	45
107	50	F	Negative	Negative	Negative	Negative	44.55
108	35	F	Negative	Negative	Negative	Negative	45
109	64	M	Negative	Negative	Negative	Negative	39.89
110	29	F	Negative	Negative	Negative	Negative	40.06
111	76	M	Negative	Negative	Negative	Negative	40.67
112	48	F	Negative	Negative	Negative	Negative	40.06
113	24	M	Negative	Negative	Negative	Negative	39.21
114	19	F	Negative	Negative	Negative	Negative	40.31
115	62	M	Negative	Negative	Negative	Negative	39.13
116	23	F	Negative	Negative	Negative	Negative	39.81
117	66	F	Negative	Negative	Negative	Negative	40.98
118	29	M	Negative	Negative	Negative	Negative	39.64
119	29	M	Negative	Negative	Negative	Negative	36.59
120	28	F	Negative	Negative	Negative	Negative	36.1
121	25	M	Negative	Negative	Negative	Negative	37.48
122	17	F	Negative	Negative	Negative	Negative	37.94
119	29	M	Negative	Negative	Negative	Negative	36.17
123	25	M	Negative	Negative	Negative	Negative	37.7
124	30	M	Negative	Negative	Negative	Negative	37.96
125	33	F	Negative	Negative	Negative	Negative	37.52
126	57	M	Negative	Negative	Negative	Negative	38.06
127	71	M	Negative	Negative	Negative	Negative	40.26
128	18	F	Negative	Negative	Negative	Negative	36.91
129	69	F	Negative	Negative	Negative	Negative	37.27
130	19	M	Negative	Negative	Negative	Negative	37.62
131	68	F	Negative	Negative	Negative	Negative	37.65
132	28	M	Negative	Negative	Negative	Negative	39.62
133	38	M	Negative	Negative	Negative	Negative	36.95
134	77	M	Negative	Negative	Negative	Negative	36.72
135	19	F	Negative	Negative	Negative	Negative	36.35
136	36	M	Negative	Negative	Negative	Negative	38.63
137	40	F	Negative	Negative	Negative	Negative	39.44
138	57	M	Negative	Negative	Negative	Negative	39.79
139	34	F	Negative	Negative	Negative	Negative	37.84
140	31	M	Negative	Negative	Negative	Negative	41.17
141	35	M	Negative	Negative	Negative	Negative	39.07
130	19	M	Negative	Negative	Negative	Negative	44.19
142	33	M	Negative	Negative	Negative	Negative	36.69
143	28	F	Negative	Negative	Negative	Negative	36.87
144	26	F	Negative	Negative	Negative	Negative	37.3
145	27	F	Negative	Negative	Negative	Negative	37.57
146	61	F	Negative	Negative	Negative	Negative	35.9
147	58	F	Negative	Negative	Negative	Negative	38.48
148	49	M	Negative	Negative	Negative	Negative	36.26
149	33	M	Negative	Negative	Negative	Negative	36.01
148	49	M	Negative	Negative	Negative	Negative	36.48
150	69	M	Negative	Negative	Negative	Negative	39.53
151	52	F	Negative	Negative	Negative	Negative	36.16
152	46	F	Negative	Negative	Negative	Negative	37.07
153	25	F	Negative	Negative	Negative	Negative	37.16
154	30	M	Negative	Negative	Negative	Negative	37.33
155	33	F	Negative	Negative	Negative	Negative	36.74
156	30	F	Negative	Negative	Negative	Negative	36.81
157	50	M	Negative	Negative	Negative	Negative	37.47
158	30	F	Negative	Negative	Negative	Negative	36.94
159	59	M	Negative	Negative	Negative	Negative	35.31
160	29	M	Negative	Negative	Negative	Negative	37.01
161	34	M	Negative	Negative	Negative	Negative	37.22
162	16	F	Negative	Negative	Negative	Negative	36.6
163	54	F	Negative	Negative	Negative	Negative	37.78
164	32	F	Negative	Negative	Negative	Negative	36.98
191	67	F	Negative	Negative	Negative	Negative	36.89
165	34	F	Negative	Negative	Negative	Negative	36.61
166	44	M	Negative	Negative	Negative	Negative	35.97
167	42	M	Negative	Negative	45	42.22	37.51
168	22	M	Negative	Negative	Negative	Negative	36.99
169	42	M	Negative	Negative	Negative	Negative	37.09
170	66	M	Negative	Negative	Negative	Negative	37.19
171	34	F	Negative	Negative	Negative	Negative	36.79
172	26	M	Negative	Negative	Negative	Negative	36.45
173	34	F	Negative	Negative	Negative	Negative	35.71
174	39	F	Negative	Negative	Negative	Negative	37.66
175	34	M	Negative	Negative	Negative	Negative	36.13
176	45	F	Negative	Negative	Negative	Negative	37.05
177	69	M	Negative	Negative	Negative	Negative	38.89
178	60	M	Negative	Negative	Negative	Negative	36.71
179	53	M	Negative	Negative	Negative	Negative	36.48
180	29	F	Negative	Negative	Negative	Negative	37.05
181	52	M	Negative	Negative	Negative	Negative	37.27
182	54	M	Negative	Negative	45	Negative	36.91
183	56	M	Negative	Negative	Negative	Negative	37.49
184	37	M	Negative	Negative	40.67	37.09	38.01
185	25	M	Negative	Negative	Negative	Negative	37.74
186	29	F	Negative	Negative	41.59	37.89	36.77
187	55	M	Negative	Negative	Negative	Negative	38.49
188	31	M	Negative	Negative	Negative	40.04	37.07
189	37	M	Negative	Negative	Negative	Negative	36.87
190	31	F	Negative	Negative	Negative	Negative	36.88
191	67	M	Negative	Negative	42.67	39.04	37.53
192	65	F	Negative	Negative	Negative	Negative	38.04
193	55	M	Negative	Negative	Negative	Negative	37.75
194	32	M	Negative	Negative	Negative	Negative	38.64
195	55	M	Negative	Negative	Negative	Negative	38.71
196	64	M	Negative	Negative	Negative	Negative	38.48
197	73	M	Negative	Negative	Negative	Negative	36.72
198	50	F	Negative	Negative	Negative	Negative	37.09
199	29	M	Negative	Negative	Negative	Negative	37.01
200	34	F	Negative	Negative	Negative	Negative	36.74
201	54	F	Negative	Negative	Negative	Negative	37.63
202	49	M	Negative	Negative	Negative	Negative	36.66
203	27	F	Negative	Negative	Negative	Negative	35.43
204	31	F	Negative	Negative	Negative	Negative	37.17
205	17	F	Negative	Negative	Negative	Negative	36.09
206	33	F	Negative	Negative	Negative	Negative	35.81
207	34	M	Negative	Negative	Negative	Negative	37.9
208	27	F	Negative	Negative	Negative	Negative	35.67
209	70	M	Negative	Negative	Negative	Negative	35.92
210	31	F	Negative	Negative	Negative	Negative	36.71
211	55	M	Negative	Negative	Negative	Negative	37.64
212	31	M	Negative	Negative	Negative	Negative	36.99
213	70	M	Negative	Negative	Negative	Negative	37.09
214	26	F	Negative	Negative	Negative	Negative	37.83
215	66	F	Negative	Negative	Negative	Negative	36.31
216	49	M	Negative	Negative	Negative	Negative	37.05
217	37	F	Negative	Negative	Negative	Negative	36.56
218	26	F	Negative	Negative	Negative	Negative	35.87
219	45	F	Negative	Negative	Negative	Negative	35.73
220	50	F	Negative	Negative	Negative	Negative	36.44
221	29	F	Negative	Negative	Negative	Negative	36.05
222	28	F	Negative	Negative	Negative	Negative	38.12
223	27	F	Negative	Negative	Negative	Negative	37.78
224	58	F	Negative	Negative	Negative	Negative	36.12
225	66	F	Negative	Negative	Negative	Negative	37.36
226	51	M	Negative	Negative	Negative	Negative	36.19
227	71	M	Negative	Negative	Negative	Negative	38.71
228	44	M	Negative	Negative	Negative	Negative	37.18
229	77	F	Negative	Negative	Negative	Negative	36.6
230	18	M	Negative	Negative	Negative	Negative	37.16
231	28	F	Negative	Negative	Negative	Negative	37.83
232	51	F	Negative	Negative	Negative	Negative	36.3
187	55	M	Negative	Negative	Negative	Negative	36.28
233	26	F	Negative	Negative	Negative	Negative	36.93
234	51	F	Negative	Negative	Negative	Negative	36.12
235	50	F	Negative	Negative	Negative	Negative	35.87
236	40	F	Negative	Negative	Negative	Negative	36.01
237	49	M	Negative	Negative	Negative	Negative	35.18
238	18	F	Negative	Negative	Negative	Negative	36.9
239	41	M	Negative	Negative	Negative	Negative	36.45
240	55	F	Negative	Negative	Negative	Negative	37.31
241	21	M	Negative	Negative	Negative	Negative	37.36
242	47	F	Negative	Negative	Negative	Negative	37.3
243	56	M	Negative	Negative	45	Negative	37.79
244	26	M	Negative	Negative	Negative	Negative	36.58
245	47	F	Negative	Negative	Negative	Negative	36.12
246	29	F	Negative	Negative	Negative	Negative	36.29
247	54	M	Negative	Negative	Negative	Negative	35.71
248	16	F	Negative	Negative	Negative	Negative	37.36
249	42	F	Negative	Negative	Negative	Negative	35.78
250	72	M	Negative	Negative	Negative	Negative	37.42
251	29	M	Negative	Negative	Negative	Negative	35.43
252	29	F	Negative	Negative	Negative	Negative	36
253	30	M	Negative	Negative	Negative	Negative	35.84
254	27	F	Negative	Negative	Negative	Negative	36.28
255	49	F	Negative	Negative	Negative	Negative	37.3
256	46	M	Negative	Negative	Negative	Negative	35.48
257	63	F	Negative	Negative	Negative	Negative	37.3
258	58	F	Negative	Negative	Negative	Negative	35.67
259	58	F	Negative	Negative	Negative	Negative	38.09
260	50	F	Negative	Negative	Negative	Negative	36.67
261	42	M	Negative	Negative	Negative	Negative	36.73
262	40	F	Negative	Negative	Negative	Negative	37.06
263	42	M	Negative	Negative	Negative	Negative	39.15
264	79	M	Negative	Negative	Negative	Negative	37.47
265	30	M	Negative	Negative	Negative	Negative	36.98
266	51	M	Negative	Negative	Negative	Negative	35.81
267	34	F	Negative	Negative	Negative	Negative	35.6
268	69	F	Negative	Negative	Negative	Negative	35.41
269	24	F	Negative	Negative	Negative	Negative	36.83
270	26	M	Negative	Negative	Negative	Negative	36.24
271	88	M	Negative	Negative	Negative	Negative	36.71
272	29	F	Negative	Negative	Negative	Negative	36.53
273	77	M	Negative	Negative	Negative	Negative	35.7
274	28	F	Negative	Negative	Negative	Negative	36.86
275	21	F	Negative	Negative	Negative	Negative	36.83
276	18	M	Negative	Negative	Negative	Negative	36.25
277	37	M	Negative	Negative	Negative	Negative	36.84
278	34	M	Negative	Negative	Negative	Negative	37.45
279	29	F	Negative	Negative	Negative	Negative	37.6
280	49	F	Negative	Negative	Negative	Negative	37.45
281	69	M	Negative	Negative	Negative	Negative	37.22
282	25	M	Negative	Negative	Negative	Negative	36.89
283	28	M	Negative	Negative	Negative	Negative	37.93
284	53	F	Negative	Negative	Negative	Negative	38.15
285	29	F	Negative	Negative	Negative	Negative	37.99
286	45	F	Negative	Negative	Negative	Negative	37.59
287	27	M	Negative	Negative	Negative	Negative	37.98
288	48	F	Negative	Negative	Negative	Negative	37.72
289	70	F	Negative	Negative	Negative	Negative	36.78
290	33	F	Negative	Negative	Negative	Negative	37.23
291	26	M	Negative	Negative	Negative	Negative	36.65
292	52	M	Negative	Negative	Negative	Negative	36.27
292	52	M	Negative	Negative	Negative	Negative	36.99
293	29	M	Negative	Negative	Negative	Negative	37.68
294	38	F	Negative	Negative	Negative	Negative	39.17
295	48	F	Negative	Negative	Negative	Negative	37.24
296	62	M	Negative	Negative	Negative	Negative	36.04
297	25	F	Negative	Negative	Negative	Negative	36.29
298	41	F	Negative	Negative	Negative	Negative	37.86
299	38	M	Negative	Negative	Negative	Negative	37.87
300	60	M	Negative	Negative	Negative	Negative	38.2
301	51	F	Negative	Negative	Negative	Negative	37.25
302	77	M	Negative	Negative	Negative	Negative	37.14
303	29	M	Negative	Negative	Negative	Negative	36.31
304	40	F	Negative	Negative	Negative	Negative	38.09
305	35	F	Negative	Negative	Negative	Negative	35.97
306	19	F	Negative	Negative	Negative	Negative	36.12
307	49	F	Negative	Negative	Negative	Negative	37.01
308	23	M	Negative	Negative	Negative	Negative	35.43
309	39	F	Negative	Negative	Negative	Negative	36.95
310	24	F	Negative	Negative	Negative	Negative	40.08
311	36	F	Negative	Negative	Negative	Negative	38.24
312	57	M	Negative	Negative	Negative	Negative	37.45
313	76	F	Negative	Negative	Negative	Negative	39.25
314	53	M	Negative	Negative	Negative	Negative	37.98
315	55	F	Negative	Negative	Negative	Negative	38.02
316	41	M	Negative	Negative	Negative	Negative	37.61
317	27	F	Negative	Negative	Negative	Negative	36.9
318	39	M	Negative	Negative	Negative	Negative	37.1
319	60	F	Negative	Negative	Negative	Negative	37.66
319	60	F	Negative	Negative	Negative	Negative	38.49
320	39	F	Negative	Negative	Negative	Negative	36.81
321	59	M	Negative	Negative	Negative	Negative	36.5
322	49	F	Negative	T1	40.52	36.03	36.11
323	46	M	Negative	Negative	Negative	Negative	35.59
