# Supplementary material for: Implementation and validation of a new qPCR assay to detect imported human Plasmodium species
Source: Microbiol Spectr. 2024 Dec 10;13(1):e01622-24. doi: 10.1128/spectrum.01622-24 (PMC11705816; doi:10.1128/spectrum.01622-24)
Supplement: Table S6 — qPCR duplex and specific-species qPCRs results for positive patients by BS. [file spectrum.01622-24-s0003.xlsx]

## Sheet: Positive patients by BS
No. Patient	Sampling day	Age (years)	Sex	BS	Parasitaemia (%)	ICT	Plasmodium spp. Cq	P. falciparum Cq	P. vivax Cq	P. ovale Cq	P. malariae Cq	P. knowlesi Cq
324	D0	58	M	P. falciparum	< 0.01	T1 + T2	31.58	27.955	Negative	Negative	Negative	Negative
324	D3	58	M	Negative	NA	NA	45	37.84	NR	NR	NR	NR
325	D0	33	M	P. falciparum	0.7	T1 + T2	25.16	22.445	Negative	Negative	Negative	Negative
326	D0	47	F	P. falciparum	3.1	T1 + T2	22.655	20.205	Negative	Negative	Negative	Negative
326	D7	47	F	Negative	NA	NA	39.575	34.86	NR	NR	NR	NR
327	D0	66	F	P. falciparum	0.2	T1	26.73	23.595	Negative	Negative	Negative	Negative
327	D3	66	F	Negative	NA	NA	40.325	35.265	NR	NR	NR	NR
327	D7	66	F	Negative	NA	NA	42.725	37.145	NR	NR	NR	NR
328	D0	52	F	P. falciparum	0.04	T1 + T2	31.39	28.555	Negative	Negative	Negative	Negative
329	D0	44	F	P. falciparum	1.3	T1 + T2	23.175	20.615	Negative	Negative	Negative	Negative
329	D7	44	F	Negative	NA	NA	41.465	35.46	NR	NR	NR	NR
330	D0	30	M	P. falciparum	0.2	T1	27.425	24.145	Negative	Negative	Negative	Negative
330	D4	30	M	Negative	NA	NA	40.95	38.135	NR	NR	NR	NR
331	D0	30	F	P. falciparum	< 0.01	T1 + T2	32.465	28.68	Negative	Negative	Negative	Negative
331	D4	30	F	P. falciparum	Gametocytes	NA	35.15	31.04	NR	NR	NR	NR
331	D7	30	F	P. falciparum	Gametocytes	NA	35.775	31.77	NR	NR	NR	NR
331	D13	30	F	Negative	NA	NA	38.295	33.765	NR	NR	NR	NR
331	D18	30	F	Negative	NA	NA	39.875	34.465	NR	NR	NR	NR
331	D26	30	F	Negative	NA	NA	43.26	37.435	NR	NR	NR	NR
332	D0	50	F	P. falciparum	0.15	T1	27.28	24.2	Negative	Negative	Negative	Negative
333	D0	31	M	P. falciparum	0.2	T1 + T2	28.395	25.175	Negative	Negative	Negative	Negative
334	D0	56	F	P. falciparum	0.26	T1	28.175	24.985	Negative	Negative	Negative	Negative
334	D3	56	F	P. falciparum	Gametocytes	NA	41.49	36.875	NR	NR	NR	NR
334	D8	56	F	Negative	NA	NA	43.5	38.1	NR	NR	NR	NR
335	D0	42	M	P. falciparum	0.01	T1	34.08	30.055	Negative	Negative	Negative	Negative
335	D3	42	M	P. falciparum	< 0.01	NA	37.805	33.445	NR	NR	NR	NR
335	D7	42	M	P. falciparum	Gametocytes	NA	34.69	30.545	NR	NR	NR	NR
336	D0	35	F	P. falciparum	0.01	T1	32.85	28.975	Negative	Negative	Negative	Negative
336	D2	35	F	P. falciparum	0.01	NA	34.22	30.21	NR	NR	NR	NR
337	D0	41	M	P. falciparum	3.7	T1 + T2	22.435	20.01	Negative	Negative	Negative	Negative
338	D0	36	M	P. falciparum	0.4	T1 + T2	26.675	23.725	Negative	Negative	Negative	Negative
339	D0	33	M	P. falciparum	1.14	T1 + T2	24.77	22.01	Negative	Negative	Negative	Negative
339	D2	33	M	Negative	NA	NA	40.28	35.435	NR	NR	NR	NR
339	D6	33	M	Negative	NA	NA	44.205	37.24	NR	NR	NR	NR
340	D0	47	M	P. falciparum	0.6	T1 + T2	25.91	23.015	Negative	Negative	Negative	Negative
340	D3	47	M	Negative	NA	NA	43.115	37.585	NR	NR	NR	NR
340	D7	47	M	Negative	NA	NA	45	39.77	NR	NR	NR	NR
341	D0	40	M	P. falciparum	0.3	T1 + T2	26.2	23.24	Negative	Negative	Negative	Negative
341	D6	40	M	Negative	NA	NA	45	38.87	NR	NR	NR	NR
342	D0	52	M	P. falciparum	13	T1 + T2	18.5	17.675	NR	NR	NR	NR
342	D3	52	M	P. falciparum	< 0.01	NA	31.49	29	NR	NR	NR	NR
342	D7	52	M	Negative	NA	NA	37.9	34.885	NR	NR	NR	NR
342	D10	52	M	Negative	NA	NA	39.82	36.73	NR	NR	NR	NR
342	D14	52	M	Negative	NA	NA	39.135	35.875	NR	NR	NR	NR
342	D21	52	M	Negative	NA	NA	41.755	38.11	NR	NR	NR	NR
343	D0	27	M	P. falciparum	0.1	T1	32.01	29.215	NR	NR	NR	NR
344	D0	26	F	P. falciparum	1.2	T1 + T2	24.01	22.44	NR	NR	NR	NR
344	D11	27	F	Negative	NA	NA	45	40.79	NR	NR	NR	NR
345	D0	45	F	P. falciparum	1.6	T1 + T2	22.93	21.565	NR	NR	NR	NR
345	D6	45	F	Negative	NA	NA	40.335	36.28	NR	NR	NR	NR
345	D24	45	F	Negative	NA	NA	45	45	NR	NR	NR	NR
346	D0	60	M	P. falciparum	0.1	T1	29.995	27.355	NR	NR	NR	NR
346	D3	60	M	P. falciparum	Gametocytes	NA	34.1	30.83	NR	NR	NR	NR
346	D7	60	M	P. falciparum	Gametocytes	NA	33.88	30.835	NR	NR	NR	NR
347	D0	30	M	P. falciparum	5.6	T1 + T2	20.46	19.415	NR	NR	NR	NR
347	D2	30	M	P. falciparum	< 0.01	NA	32.13	29.6	NR	NR	NR	NR
347	D6	30	M	Negative	NA	NA	38.7	35.2	NR	NR	NR	NR
348	D0	40	M	P. falciparum	< 0.01	T1	31.74	28.935	NR	NR	NR	NR
348	D4	40	M	Negative	NA	NA	Negative	Negative	NR	NR	NR	NR
348	D7	40	M	Negative	NA	NA	Negative	Negative	NR	NR	NR	NR
348	D12	40	M	Negative	NA	NA	Negative	Negative	NR	NR	NR	NR
348	D29	40	M	Negative	NA	NA	Negative	Negative	NR	NR	NR	NR
349	D0	33	M	P. falciparum	0.5	T1 + T2	24.975	23.115	NR	NR	NR	NR
349	D6	33	M	Negative	NA	NA	41.04	36.775	NR	NR	NR	NR
350	D0	29	M	P. falciparum	1.1	T1 + T2	23.305	21.885	NR	NR	NR	NR
351	D0	38	M	P. falciparum	1.5	T1 + T2	23.395	21.93	NR	NR	NR	NR
352	D0	72	M	P. falciparum	0.06	T1 + T2	28.135	26.015	NR	NR	NR	NR
352	D3	72	M	Negative	NA	NA	39.175	35.54	NR	NR	NR	NR
352	D6	72	M	P. falciparum	Gametocytes	NA	41.91	37.79	NR	NR	NR	NR
352	D20	73	M	Negative	NA	NA	42.235	38.105	NR	NR	NR	NR
353	D0	39	M	P. falciparum	1.3	T1 + T2	22.475	20.95	NR	NR	NR	NR
353	D4	39	M	Negative	NA	NA	38.425	34.76	NR	NR	NR	NR
354	D0	55	F	P. falciparum	2	T1 + T2	23.99	22.205	NR	NR	NR	NR
354	D3	55	F	Negative	NA	NA	39.73	35.69	NR	NR	NR	NR
354	D7	55	F	Negative	NA	NA	42.9	39.82	NR	NR	NR	NR
355	D0	33	M	P. falciparum	0.07	T1	29.295	26.91	NR	NR	NR	NR
356	D0	37	M	P. falciparum	0.2	T1	27.28	25.355	NR	NR	NR	NR
357	D0	56	M	P. falciparum	1	T1 + T2	24.125	22.665	NR	NR	NR	NR
357	D8	56	M	Negative	NA	NA	42.885	38.28	NR	NR	NR	NR
358	D0	37	M	P. falciparum	0.28	T1 + T2	26.71	25.33	NR	NR	NR	NR
358	D3	37	M	P. falciparum	< 0.01	NA	35.53	32.97	NR	NR	NR	NR
359	D0	38	M	P. falciparum	< 0.01	T1 + T2	30.77	28.52	NR	NR	NR	NR
360	D0	57	M	P. falciparum	0.15	T1 + T2	28.59	27	NR	NR	NR	NR
360	D3	57	M	Negative	NA	NA	41.21	37.85	NR	NR	NR	NR
360	D28	57	M	Negative	NA	NA	Negative	Negative	NR	NR	NR	NR
361	D0	46	M	P. falciparum	0.1	T1 + T2	26.81	25.37	NR	NR	NR	NR
362	D0	34	M	P. falciparum	0.14	T1 + T2	27.3	25.93	NR	NR	NR	NR
363	D0	41	M	P. falciparum	0.65	T1 + T2	26.56	25.33	NR	NR	NR	NR
364	D0	40	F	P. falciparum	< 0.01	T1 + T2	31.44	29.53	NR	NR	NR	NR
365	D0	87	F	P. falciparum	1.4	T1 + T2	24.96	23.81	NR	NR	NR	NR
366	D0	74	M	P. falciparum	0.7	T1	26.28	24.66	NR	NR	NR	NR
367	D0	66	M	P. falciparum	0.3	T1	25.87	24.24	NR	NR	NR	NR
368	D0	49	M	P. falciparum	0.5	T1	25.5	24.13	NR	NR	NR	NR
368	D3	49	M	Negative	NA	NA	42.9	38.97	NR	NR	NR	NR
369	D0	39	M	P. falciparum	0.03	T1	30.19	28.31	NR	NR	NR	NR
370	D0	23	F	P. falciparum	1	T1	22.93	21.75	NR	NR	NR	NR
370	D42	23	F	Negative	NA	NA	42.54	40.15	NR	NR	NR	NR
371	D0	22	F	P. falciparum	< 0.01	T1	35.58	32.73	NR	NR	NR	NR
372	D0	57	M	P. falciparum	< 0.01	T1	32.51	29.78	NR	NR	NR	NR
373	D0	47	M	P. falciparum	0.75	T1	24.72	22.6	NR	NR	NR	NR
374	D0	38	M	P. falciparum	0.4	T1 + T2	24.79	22.76	NR	NR	NR	NR
375	D0	50	M	P. falciparum	0.7	T1	24.25	22.54	NR	NR	NR	NR
376	D0	57	M	P. falciparum	Gametocytes	T1	36.03	33.1	NR	NR	NR	NR
377	D0	31	F	P. falciparum	1.8	T1 + T2	24.46	23.22	NR	NR	NR	NR
377	D4	31	F	P. falciparum	Gametocytes	NA	35.03	31.94	NR	NR	NR	NR
378	D0	41	M	P. falciparum	0.12	T1	28.14	26.85	NR	NR	NR	NR
379	D0	28	M	P. falciparum	0.3	T1	27.83	25.94	NR	NR	NR	NR
379	D3	28	M	Negative	NA	NA	45	45	NR	NR	NR	NR
379	D7	28	M	Negative	NA	NA	Negative	45	NR	NR	NR	NR
379	D28	28	M	Negative	NA	NA	Negative	Negative	NR	NR	NR	NR
380	D0	22	M	P. falciparum	1.5	T1	24.96	24.09	NR	NR	NR	NR
380	D3	22	M	Negative	NA	NA	42.84	39.34	NR	NR	NR	NR
380	D8	22	M	Negative	NA	NA	43.47	40.49	NR	NR	NR	NR
381	D0	26	M	P. falciparum	0.8	T1 + T2	26.62	25.23	NR	NR	NR	NR
381	D2	26	M	Negative	NA	NA	39.3	36.64	NR	NR	NR	NR
381	D7	26	M	Negative	NA	NA	45	42.29	NR	NR	NR	NR
382	D0	57	M	P. falciparum	0.08	T1	30.58	28.7	NR	NR	NR	NR
383	D0	39	M	P. vivax	0.5	T2	27.075	Negative	27.245	Negative	Negative	Negative
383	D7	39	M	Negative	NA	NA	Negative	Negative	Negative	Negative	Negative	Negative
383	D28	39	M	Negative	NA	NA	41.92	Negative	38.28	Negative	Negative	Negative
383	D65	39	M	P. vivax	0.2	T2	28.875	Negative	28.68	Negative	Negative	Negative
383	D67	39	M	Negative	NA	NA	37.265	Negative	35.79	Negative	Negative	Negative
383	D74	39	M	Negative	NA	NA	Negative	Negative	Negative	Negative	Negative	Negative
383	D95	39	M	P. vivax	0.03	T2	31.905	Negative	31.19	Negative	Negative	Negative
384	D0	23	M	P. vivax	0.8	T2	26.055	Negative	26.09	Negative	Negative	Negative
384	D5	23	M	Negative	NA	NA	45	Negative	39.23	Negative	Negative	Negative
385	D0	48	M	P. vivax	< 0.01	T1	34.245	Negative	33.19	Negative	Negative	Negative
385	D5	48	M	Negative	NA	NA	Negative	Negative	Negative	Negative	Negative	Negative
385	D8	48	M	Negative	NA	NA	Negative	Negative	Negative	Negative	Negative	Negative
385	D22	48	M	Negative	NA	NA	Negative	Negative	Negative	Negative	Negative	Negative
385	D22	48	M	Negative	NA	NA	Negative	Negative	Negative	Negative	Negative	Negative
386	D0	42	M	P. vivax	0.1	T2	28.225	Negative	27.965	Negative	Negative	Negative
386	D3	42	M	Negative	NA	NA	45	Negative	39.49	Negative	Negative	Negative
386	D13	42	M	Negative	NA	NA	Negative	Negative	Negative	Negative	Negative	Negative
386	D100	42	M	Negative	NA	Negative	Negative	Negative	Negative	Negative	Negative	Negative
387	D0	29	M	P. vivax	< 0.01	T2	29.035	Negative	28.605	Negative	Negative	Negative
388	D0	37	M	P. vivax	0.3	T2	26.065	Negative	26.02	Negative	Negative	Negative
388	D7	37	M	Negative	NA	NA	Negative	Negative	Negative	Negative	Negative	Negative
388	D34	37	M	Negative	NA	NA	Negative	Negative	Negative	Negative	Negative	Negative
389	D0	24	M	P. vivax	< 0.01	T2	28.87	Negative	28.52	Negative	Negative	Negative
390	D0	32	M	P. vivax	0.2	T2	28.115	Negative	27.94	Negative	Negative	Negative
391	D0	60	M	P. ovale	0.01	Negative	32.15	Negative	Negative	37.79	Negative	Negative
391	D7	60	M	Negative	NA	NA	Negative	Negative	Negative	Negative	Negative	Negative
391	D24	60	M	Negative	NA	NA	Negative	Negative	Negative	Negative	Negative	Negative
391	D45	60	M	Negative	NA	NA	Negative	Negative	Negative	Negative	Negative	Negative
392	D0	47	M	P. ovale	0.1	T2	26.015	Negative	Negative	32.61	Negative	Negative
392	D6	47	M	Negative	NA	NA	Negative	Negative	Negative	Negative	Negative	Negative
393	D0	46	M	P. ovale	0.1	Negative	29.92	Negative	Negative	35.09	Negative	Negative
394	D0	35	M	P. ovale	< 0.01	Negative	28.94	Negative	Negative	35.075	Negative	Negative
394	D4	35	M	Negative	NA	NA	45	Negative	Negative	Negative	Negative	Negative
394	D25	35	M	Negative	NA	NA	Negative	Negative	Negative	Negative	Negative	Negative
395	D0	28	M	P. ovale	0.02	Negative	32.04	Negative	Negative	38.585	Negative	Negative
396	D0	34	M	P. ovale	0.1	T2	27.86	Negative	Negative	32.995	Negative	Negative
396	D3	34	M	P. ovale	< 0.01	NA	42.325	Negative	Negative	45	Negative	Negative
396	D6	34	M	Negative	NA	NA	Negative	Negative	Negative	Negative	Negative	Negative
396	D28	34	M	Negative	NA	NA	Negative	Negative	NR	Negative	NR	NR
397	D0	76	M	P. ovale	0.28	T2	28.275	Negative	Negative	36.24	Negative	Negative
398	D0	55	M	P. ovale	0.06	Negative	31.63	33.965	Negative	40.03	Negative	Negative
399	D0	29	M	P. ovale	0.16	Negative	27.715	Negative	Negative	35.755	Negative	Negative
399	D4	29	M	Negative	NA	NA	45	Negative	NR	Negative	NR	NR
399	D13	29	M	Negative	NA	NA	Negative	Negative	NR	Negative	NR	NR
400	D0	36	F	P. ovale	0.01	Negative	32.125	Negative	Negative	40.705	Negative	Negative
400	D2	36	F	Negative	NA	NA	42.175	Negative	NR	45	NR	NR
401	D0	38	M	P. ovale	< 0.01	Negative	38.61	Negative	Negative	45	Negative	Negative
401	D56	38	M	P. ovale	< 0.01	Negative	34.565	Negative	Negative	41.97	Negative	Negative
401	D59	38	M	Negative	NA	NA	37.645	Negative	Negative	45	Negative	Negative
401	D332	39	M	P. ovale	0.01	Negative	32.2	Negative	Negative	39.465	Negative	Negative
402	D0	38	F	P. malariae	0.1	T2	28.365	Negative	Negative	Negative	35.52	Negative
403	D0	52	F	P. malariae	0.01	Negative	33.02	35.89	Negative	Negative	40.005	Negative
404	D0	55	M	P. falciparum + P. malariae	0.04	T1 + T2	31.445	29.455	Negative	Negative	Negative	Negative
405	D0	45	M	P. malariae	< 0.01	Negative	31.62	Negative	Negative	Negative	39.56	Negative
406	D0	53	M	P. malariae	0.01	T2	29.465	32.48	Negative	Negative	36.2	Negative
406	D6	53	M	Negative	NA	NA	41.615	38.485	NR	NR	Negative	NR
406	D23	53	M	P. malariae	Gametocytes	NA	45	39.81	NR	NR	Negative	NR
406	D30	53	M	Negative	NA	NA	Negative	Negative	NR	NR	Negative	NR
407	D0	28	M	P. malariae	0.15	T2	28.38	31.945	Negative	Negative	35.515	Negative
407	D4	28	M	P. malariae	0.04	NA	33.245	Negative	Negative	Negative	41.665	Negative
407	D7	28	M	Negative	NA	NA	40.68	41.69	NR	NR	45	NR
408	D0	50	F	P. falciparum + P. malariae	0.11	T1 + T2	29.285	27.7	Negative	Negative	45	Negative
408	D3	50	F	Negative	NA	NA	44.44	40.995	NR	NR	Negative	NR
408	D7	50	F	Negative	NA	NA	40.82	39.425	NR	NR	Negative	NR
408	D31	50	F	Negative	NA	NA	Negative	Negative	NR	NR	Negative	NR
409	D0	41	M	P. malariae	0.2	Negative	29.075	Negative	Negative	Negative	36.875	Negative
409	D2	41	M	P. malariae	0.04	NA	33.975	Negative	Negative	Negative	42.22	Negative
409	D9	41	M	Negative	NA	NA	Negative	Negative	NR	NR	Negative	NR
409	D30	41	M	Negative	NA	NA	Negative	Negative	NR	NR	Negative	NR
410	D0	45	M	P. malariae	0.13	Negative	30.845	Negative	Negative	Negative	37.68	Negative
410	D4	45	M	Negative	NA	NA	45	Negative	NR	NR	Negative	NR
410	D7	45	M	Negative	NA	NA	Negative	Negative	NR	NR	Negative	NR
410	D28	45	M	Negative	NA	NA	Negative	Negative	NR	NR	Negative	NR
